# Supplementary material for: Varietal Differences in Kidney Beans Modulate Gut Microbiota and Inflammation During High-Fat Diet-Induced Obesity in Male Mice
Source: Nutrients. 2026 Jan 30;18(3):461. doi: 10.3390/nu18030461 (PMC12899357; doi:10.3390/nu18030461)
Supplement: Supplementary file 1 [file nutrients-18-00461-s001.zip › SupplementaryTables.xlsx]

## Sheet: Table S1
	Table S1: Cooked white and dark red kidney bean powder proximate analysis and fiber content
		White kidney bean powder (g/100g DW)	Dark red kidney bean powder (g/100g DW)	Method
	Protein	23.22	22.49	AOAC 992.15
	Fat	1.38	1.41	AOAC 922.06, 933.05
	Carbohydrate	67.8	66	Calculated by difference
	Available Carbohydrate	39.1	38.8	Calculated by difference: carbohydrate - total fibre
	Total Fibre	28.7	27.2	AOAC 991.43, 985.29
	Soluble Fibre	7.2	6.2	AOAC 991.43(mod)
	Insoluble Fibre	21.5	21	Calculated by difference: total fibre-soluble fibre
	Ash	4.2	4.3	AOAC 923.03
	Energy (kcal)	311.9	319.6	Calculated
	Starch	39.17 ± 3.11	39.82 ± 1.92	Megazyme, AOAC 996.11
	Total Phenolic Content (mg GAE/g DW)	1.24 ± 0.03b	2.02 ± 0.07a	Folin-Ciocalteu Assay
	Macronutrient content (g/100 g dry weight) of cooked white and dark red kidney bean powders used in diet formulation. Starch content was experimentally measured using a Megazyme kit (AOAC 996.11), and total phenolic content was measured using Folin-Ciocalteu method, data is presented as mean ± SEM (n=3). Groups not sharing a lowercase letter are significantly different (p<0.05). All other values …

## Sheet: Table S2
	Table S2: PCR Primer Sequences
	Gene	Forward Primer (5’-3’)	Reverse Primer (5’-3’)
	RPLP0	ACTGGTCTAGGACCCGAGAAG	TCCCACCTTGTCTCCAGTCT
	EEF2	TGTCAGTCATCGCCCATGTG	CATCCTTGCGAGTGTCAGTGA
	GPR41	GTGACCATGGGGACAAGCTTC	CCCTGGCTGTAGGTTGCATT
	GPR43	GGCTTCTACAGCAGCATCTA	AAGCACACCAGGAAATTAAG
	GPR109A	ATGGCGAGGCATATCTGTGTAGCA	TCCTGCCTGAGCAGAACAAGATGA
	Occludin	GTCCGTGAGGCCTTTTGA	GGTGCATAATGATTGGGTTTG
	ZO-1	ACTCCCACTTCCCCAAAAAC	CCACAGCTGAAGGACTCACA
	TNF-α	CATCTTCTCAAAATTCGAGTGACAA	CCCAACATGGAACAGATGAGGGT
	IL-6	AACGATGATGCACTTGCAGA	GAGCATTGGAAATTGGGGTA
	IL-10	CCTGGGTGAGAAGCTGAAGAC	CCTTGTAGACACCTTGGTCTTGG
	IL-1β	AGTTGACGGACCCCAAAAG	GGACTACTCTCGTAGGTCGA
	TLR2	GGGGCTTCACTTCTCTGCTT	AGCATCCTCTGAGATTTGACG
	TLR4	AGAAAATGCCAGGATGATGC	CTGATCCATGCATTGGTAGGT
	16S rRNA amplicon	TCGTCGGCAGCGTCAGATGTGTATAAGAGACAGCCTACGGGNGGCWGCAG	GTCTCGTGGGCTCGGAGATGTGTATAAGAGACAGGACTACHVGGGTATCTAATCC
	Forward and reverse primer sequences used for PCR. Gene abbreviations: RPLP0 = ribosomal protein lateral stalk subunit P0; EEF2 = eukaryotic elongation factor 2; GPR41 = free fatty acid receptor-3; GPR43 = free fatty acid receptor-2; GPR109A = hydroxycarboxylic acid receptor-2; ZO-1 = zonula occludens-1; TNF-α = tumor necrosis factor-α; IL = interleukin; TLR2 = toll-like receptor 2; TLR4 = toll-l…

## Sheet: Table S3
	Table S3. Post hoc comparisons of weekly body weight between dietary groups
	Holm-Šídák's multiple comparisons test	Mean	Summary	Adjusted P
		Diff.		Value
	Week 1
	BD vs. HF	-3.082	ns	0.2329
	BD vs. HF+WK	-6.449	**	0.0062
	BD vs. HF+DK	-7.689	**	0.0034
	HF vs. HF+WK	-3.367	ns	0.1285
	HF vs. HF+DK	-4.607	ns	0.0701
	HF+WK vs. HF+DK	-1.240	ns	0.4278
	Week 2
	BD vs. HF	-2.386	ns	0.5900
	BD vs. HF+WK	-7.116	*	0.0152
	BD vs. HF+DK	-7.735	*	0.0135
	HF vs. HF+WK	-4.730	ns	0.1313
	HF vs. HF+DK	-5.349	ns	0.1238
	HF+WK vs. HF+DK	-0.6189	ns	0.7332
	Week 3
	BD vs. HF	-7.105	ns	0.1040
	BD vs. HF+WK	-11.36	**	0.0038
	BD vs. HF+DK	-14.62	***	0.0003
	HF vs. HF+WK	-4.259	ns	0.2555
	HF vs. HF+DK	-7.512	*	0.0464
	HF+WK vs. HF+DK	-3.253	ns	0.2555
	Week 4
	BD vs. HF	-11.57	**	0.0092
	BD vs. HF+WK	-15.38	***	0.0002
	BD vs. HF+DK	-18.79	****	<0.0001
	HF vs. HF+WK	-3.817	ns	0.4113
	HF vs. HF+DK	-7.224	ns	0.0998
	HF+WK vs. HF+DK	-3.407	ns	0.4113
	Week 5
	BD vs. HF	-14.40	**	0.0087
	BD vs. HF+WK	-17.53	**	0.0029
	BD vs. HF+DK	-23.30	****	<0.0001
	HF vs. HF+WK	-3.134	ns	0.4533
	HF vs. HF+DK	-8.902	ns	0.0953
	HF+WK vs. HF+DK	-5.768	ns	0.3222
	Week 6
	BD vs. HF	-12.73	*	0.0455
	BD vs. HF+WK	-15.45	*	0.0223
	BD vs. HF+DK	-23.05	***	0.0005
	HF vs. HF+WK	-2.717	ns	0.5786
	HF vs. HF+DK	-10.33	ns	0.1223
	HF+WK vs. HF+DK	-7.609	ns	0.2688
	Week 7
	BD vs. HF	-17.31	**	0.0084
	BD vs. HF+WK	-17.85	*	0.0149
	BD vs. HF+DK	-27.57	***	0.0004
	HF vs. HF+WK	-0.5457	ns	0.9201
	HF vs. HF+DK	-10.27	ns	0.2104
	HF+WK vs. HF+DK	-9.721	ns	0.2322
	Week 8
	BD vs. HF	-20.02	**	0.0055
	BD vs. HF+WK	-21.86	**	0.0055
	BD vs. HF+DK	-29.52	***	0.0002
	HF vs. HF+WK	-1.840	ns	0.7529
	HF vs. HF+DK	-9.502	ns	0.2906
	HF+WK vs. HF+DK	-7.662	ns	0.4007
	Table reports mean differences, significance summaries, and adjusted p-values for each group comparison across weekly measurements. BD = basal diet, HF = High-fat diet, HF+WK = HF + white kidney bean, HF+DK = HF + dark red kidney bean.

## Sheet: Table S4
	Table S4: Adipose and liver weights in mice fed experimental diets
	Tissue weight	BD	HF	HF+WK	HF+DK	ANOVA Statistics
	EAT (%BW)	3.505 ± 0.249b	5.499 ± 0.236a	5.363 ± 0.213a	5.858 ± 0.173a	F (3, 41) = 24.46;
						P<0.0001
	PAT (%BW)	1.931 ± 0.130b	2.782 ± 0.081a	2.545 ± 0.088a	2.884 ± 0.010a	F (3, 40) = 17.51;
						P<0.0001
	BAT (% BW)	0.639 ± 0.041	0.544 ± 0.015	0.589 ± 0.035	0.614 ± 0.030	F (3, 41) = 1.469;
						P=0.237
	Liver weight (g)	1.442 ± 0.069	1.348 ± 0.044	1.359 ± 0.030	1.410 ± 0.060	F (3, 40) = 0.623
						P=0.605
	Epididymal (EAT), perirenal (PAT), and interscapular brown adipose tissue (BAT) weights are presented as a percentage of body weight (%BW), while liver weight is presented in grams (g). Data are shown as mean ± SEM. Groups not sharing a lowercase letter are significantly different (p<0.05). BD = Basal diet, HF = High-fat diet, HF+WK = HF + white kidney bean, HF+DK = HF + dark red kidney bean.

## Sheet: Table S5
	Table S5. Differentially abundant bacterial taxa across dietary groups
	Taxonomy (class; order; family; genus)	Significant in groups	Comparison
	c__Clostridia;__;__;__	↑HF, ↑WK, ↑DK	Increased vs BD
	c__TM7-3;o__CW040;f__F16;g__	↑HF, ↑WK, ↑DK	Increased vs BD
	c__Bacteroidia;o__Bacteroidales;f__Rikenellaceae;__	↑WK, ↑DK	Increased vs BD
	c__Clostridia;o__Clostridiales;f__Lachnospiraceae;g__Ruminococcus	↑WK, ↑DK	Increased vs BD
	c__Clostridia;o__Clostridiales;f__Ruminococcaceae;g__Clostridium	↑HF, ↑DK	Increased vs BD
	c__Clostridia;o__Clostridiales;f__Ruminococcaceae;g__Sporobacter	↑HF, ↑DK	Increased vs BD
	c__Mollicutes;o__Anaeroplasmatales;f__Anaeroplasmataceae;g__gut	↑WK, ↑DK	Increased vs BD
	c__4C0d-2;o__YS2;f__;g__	↓HF, ↓DK	Decreased vs BD
	c__Clostridia;o__Clostridiales;f__Peptococcaceae;g__rc4-4	↓WK, ↓DK	Decreased vs BD
	c__Verrucomicrobiae;o__Verrucomicrobiales;f__Verrucomicrobiaceae;g__Akkermansia	↓HF, ↓DK	Decreased vs BD
	c__Bacteroidia;o__Bacteroidales;f__Prevotellaceae;g__Prevotella	↑BD, ↑WK, ↑DK	Increased vs HF
	c__Bacteroidia;o__Bacteroidales;f__S24-7;g__	↑BD, ↑WK, ↑DK	Increased vs HF
	p__Proteobacteria;c__Betaproteobacteria;o__Burkholderiales;__;__	↑BD, ↑WK, ↑DK	Increased vs HF
	c__Bacilli;o__Lactobacillales;f__Lactobacillaceae;g__Lactobacillus	↑WK, ↑DK	Increased vs HF
	c__Bacteroidia;o__Bacteroidales;f__Rikenellaceae;__	↑WK, ↑DK	Increased vs HF
	c__Clostridia;o__Clostridiales;f__Lachnospiraceae;g__Ruminococcus	↑WK, ↑DK	Increased vs HF
	c__Clostridia;o__Clostridiales;f__Ruminococcaceae;g__Papillibacter	↑WK, ↑DK	Increased vs HF
	c__Mollicutes;o__Anaeroplasmatales;f__Anaeroplasmataceae;g__gut	↑WK, ↑DK	Increased vs HF
	c__Deferribacteres;o__Deferribacterales;f__Deferribacteraceae;g__Mucispirillum	↓BD, ↓WK, ↓DK	Decreased vs HF
	c__Bacteroidia;o__Bacteroidales;f__Bacteroidaceae;g__Bacteroides	↓WK, ↓DK	Decreased vs HF
	c__Clostridia;o__Clostridiales;f__Lachnospiraceae;g__Defluviitalea	↓WK, ↓DK	Decreased vs HF
	c__Clostridia;o__Clostridiales;f__Lachnospiraceae;g__Lachnospira	↓WK, ↓DK	Decreased vs HF
	c__Clostridia;o__Clostridiales;f__Peptococcaceae;g__rc4-4	↓WK, ↓DK	Decreased vs HF
	c__Clostridia;o__Clostridiales;f__Ruminococcaceae;g__Clostridium	↓BD, ↓WK	Decreased vs HF
	c__Clostridia;o__Clostridiales;f__Ruminococcaceae;g__Oscillospira	↓BD, ↓WK	Decreased vs HF
	Bacterial taxa that differed significantly in relative abundance between dietary groups were identified based on genus-level comparisons and Venn diagram analysis. The table summarizes taxa that showed consistent increases (↑) or decreases (↓) in specific dietary groups. BD = Basal diet, HF = High-fat diet, WK = HF + white kidney bean, DK = HF + dark red kidney bean.

## Sheet: Table S6
	Table S6. Species relative abundance (%) of cecal microbiota in mice fed experimental diets
		BD	HF	HF+WK	HF+DK
	p__Firmicutes;c__Bacilli;o__Bacillales;f__Bacillaceae;__;__	0.077 ± 0.041	0.000 ± 0.000	0.000 ± 0.000	0.000 ± 0.000
	p__Firmicutes;c__Bacilli;o__Lactobacillales;f__Lactobacillaceae;g__Lactobacillus;__	0.266 ± 0.136	0.033 ± 0.005	0.052 ± 0.015	0.052 ± 0.009
	p__Firmicutes;c__Bacilli;o__Lactobacillales;f__Lactobacillaceae;g__Lactobacillus;s__hamsteri	0.000 ± 0.000	0.028 ± 0.010*	0.178 ± 0.059*#	0.199 ± 0.097*#
	p__Firmicutes;c__Clostridia;__;__;__;__	0.000 ± 0.000	0.084 ± 0.015*	0.038 ± 0.012*#	0.078 ± 0.019*
	p__Firmicutes;c__Clostridia;o__Clostridiales;__;__;__	3.426 ± 0.703	3.401 ± 0.423	4.543 ± 0.665	3.451 ± 0.322
	p__Firmicutes;c__Clostridia;o__Clostridiales;f__;g__;s__	2.775 ± 0.691	1.903 ± 0.391	0.962 ± 0.101*#	1.281 ± 0.251
	p__Firmicutes;c__Clostridia;o__Clostridiales;f__Lachnospiraceae;__;__	8.297 ± 0.807	7.544 ± 1.547	7.260 ± 1.036	10.066 ± 0.897
	p__Firmicutes;c__Clostridia;o__Clostridiales;f__Lachnospiraceae;g__Clostridium;__	6.786 ± 1.358	5.583 ± 1.120	5.298 ± 0.485	6.265 ± 0.916
	p__Firmicutes;c__Clostridia;o__Clostridiales;f__Lachnospiraceae;g__Clostridium;s__fimetarium	0.121 ± 0.121	0.000 ± 0.000	0.255 ± 0.171	0.473 ± 0.124*#
	p__Firmicutes;c__Clostridia;o__Clostridiales;f__Lachnospiraceae;g__Defluviitalea;s__saccharophila	0.415 ± 0.067	0.800 ± 0.150*	0.360 ± 0.028#	0.412 ± 0.065#
	p__Firmicutes;c__Clostridia;o__Clostridiales;f__Lachnospiraceae;g__Dorea;s__longicatena	0.104 ± 0.021	0.150 ± 0.023	0.165 ± 0.019	0.249 ± 0.027*#
	p__Firmicutes;c__Clostridia;o__Clostridiales;f__Lachnospiraceae;g__Lachnospira;s__pectinoschiza	0.127 ± 0.061	0.860 ± 0.271*	0.149 ± 0.064#	0.083 ± 0.028#
	p__Firmicutes;c__Clostridia;o__Clostridiales;f__Lachnospiraceae;g__Ruminococcus;s__lactaris	0.009 ± 0.009	0.011 ± 0.008	0.615 ± 0.172*#	0.386 ± 0.072*#
	p__Firmicutes;c__Clostridia;o__Clostridiales;f__Peptococcaceae;g__rc4-4;s__	0.986 ± 0.216	0.882 ± 0.164	0.373 ± 0.059*#	0.333 ± 0.043*#
	p__Firmicutes;c__Clostridia;o__Clostridiales;f__Peptostreptococcaceae;__;__	0.000 ± 0.000	0.690 ± 0.405*	0.149 ± 0.114	0.021 ± 0.021#
	p__Firmicutes;c__Clostridia;o__Clostridiales;f__Ruminococcaceae;__;__	3.922 ± 1.105	2.584 ± 0.401	1.927 ± 0.229	2.111 ± 0.265
	p__Firmicutes;c__Clostridia;o__Clostridiales;f__Ruminococcaceae;g__;s__	2.053 ± 0.265	4.471 ± 1.038*	2.737 ± 0.191	2.934 ± 0.309*
	p__Firmicutes;c__Clostridia;o__Clostridiales;f__Ruminococcaceae;g__Clostridium;s__methylpentosum	1.063 ± 0.109	2.813 ± 0.372*	1.747 ± 0.270#	2.165 ± 0.283*
	p__Firmicutes;c__Clostridia;o__Clostridiales;f__Ruminococcaceae;g__Oscillospira;s__guilliermondii	0.529 ± 0.058	1.061 ± 0.163*	0.412 ± 0.049#	0.824 ± 0.208
	p__Firmicutes;c__Clostridia;o__Clostridiales;f__Ruminococcaceae;g__Papillibacter;s__cinnamivorans	0.034 ± 0.020	0.000 ± 0.000*	0.094 ± 0.031*#	0.229 ± 0.146*#
	p__Firmicutes;c__Clostridia;o__Clostridiales;f__Ruminococcaceae;g__Sporobacter;s__termitidis	0.459 ± 0.051	1.335 ± 0.319*	0.669 ± 0.107#	0.858 ± 0.116*
	p__Bacteroidetes;c__Bacteroidia;o__Bacteroidales;__;__;__	0.573 ± 0.085	0.589 ± 0.247	0.812 ± 0.097#	0.632 ± 0.164
	p__Bacteroidetes;c__Bacteroidia;o__Bacteroidales;f__Bacteroidaceae;g__Bacteroides;__	1.549 ± 0.371	0.000 ± 0.000*	0.000 ± 0.000*	0.000 ± 0.000*
	p__Bacteroidetes;c__Bacteroidia;o__Bacteroidales;f__Bacteroidaceae;g__Bacteroides;s__	20.227 ± 1.997	25.310 ± 1.424*	16.921 ± 1.390#	16.395 ± 1.006#
	p__Bacteroidetes;c__Bacteroidia;o__Bacteroidales;f__Bacteroidaceae;g__Bacteroides;s__acidifaciens	1.847 ± 0.156	2.034 ± 0.217	2.626 ± 0.217*#	2.371 ± 0.279
	p__Bacteroidetes;c__Bacteroidia;o__Bacteroidales;f__Porphyromonadaceae;g__Parabacteroides;s__gordonii	0.850 ± 0.139	0.675 ± 0.065	0.631 ± 0.125	0.400 ± 0.032*#
	p__Bacteroidetes;c__Bacteroidia;o__Bacteroidales;f__Prevotellaceae;g__Prevotella;s__	3.113 ± 0.489	0.367 ± 0.130*	6.454 ± 0.786*#	3.787 ± 0.742#
	p__Bacteroidetes;c__Bacteroidia;o__Bacteroidales;f__Rikenellaceae;__;__	2.912 ± 0.514	4.315 ± 0.851	9.706 ± 0.894*#	9.643 ± 1.044*#
	p__Bacteroidetes;c__Bacteroidia;o__Bacteroidales;f__Rikenellaceae;g__Alistipes;__	4.285 ± 0.268	5.717 ± 0.528*	4.493 ± 0.295#	5.301 ± 0.584
	p__Bacteroidetes;c__Bacteroidia;o__Bacteroidales;f__Rikenellaceae;g__Alistipes;s__finegoldii	1.869 ± 0.249	1.579 ± 0.231	0.759 ± 0.159*#	0.814 ± 0.081*#
	p__Bacteroidetes;c__Bacteroidia;o__Bacteroidales;f__Rikenellaceae;g__Alistipes;s__massiliensis	2.691 ± 0.712	4.195 ± 0.714	2.146 ± 0.610#	2.978 ± 0.623
	p__Bacteroidetes;c__Bacteroidia;o__Bacteroidales;f__S24-7;g__;s__	19.450 ± 1.558	10.569 ± 0.924*	16.837 ± 1.540#	16.457 ± 1.499#
	p__Deferribacteres;c__Deferribacteres;o__Deferribacterales;f__Deferribacteraceae;g__Mucispirillum;s__schaedleri	4.053 ± 0.411	7.965 ± 0.929*	2.998 ± 0.546#	3.681 ± 0.455#
	p__Proteobacteria;c__Alphaproteobacteria;__;__;__;__	1.663 ± 0.340	0.917 ± 0.241	1.111 ± 0.291	0.796 ± 0.217*
	p__Proteobacteria;c__Alphaproteobacteria;o__RF32;f__;g__;s__	0.295 ± 0.192	0.000 ± 0.000	0.300 ± 0.151#	0.090 ± 0.057#
	p__Proteobacteria;c__Betaproteobacteria;o__Burkholderiales;__;__;__	0.175 ± 0.060	0.018 ± 0.009*	0.335 ± 0.051*#	0.271 ± 0.056#
	p__Verrucomicrobia;c__Verrucomicrobiae;o__Verrucomicrobiales;f__Verrucomicrobiaceae;g__Akkermansia;s__muciniphila	1.636 ± 0.280	0.680 ± 0.355*	1.037 ± 0.308	0.514 ± 0.186*
	p__Cyanobacteria;c__4C0d-2;o__YS2;f__;g__;s__	1.319 ± 0.471	0.444 ± 0.177*	0.863 ± 0.201	0.522 ± 0.276*
	p__Tenericutes;c__Mollicutes;o__Anaeroplasmatales;f__Anaeroplasmataceae;g__gut;s__metagenome	0.000 ± 0.000	0.000 ± 0.000	3.845 ± 1.002*#	2.743 ± 0.539*#
	p__TM7;c__TM7-3;o__CW040;f__F16;g__;s__	0.044 ± 0.020	0.392 ± 0.136*	0.142 ± 0.027*	0.136 ± 0.034*#
	Relative abundance (mean ± SEM) of cecal bacterial taxa at the species level with abundance great than 0.03% in at least one group. Values marked with an asterisk (*) differ from BD and values marked with a (#) symbol differ from HF (P<0.05).

## Sheet: Table S7
	Table S7. Statistical comparisons for taxon-function heatmap of top contributing microbial pathways.
	Taxon_Function	BD (% Contribution)	HF (% Contribution)	HF+WK (% Contribution)	HF+DK (% Contribution)	p	q_overall	BD vs HF (q)	BD vs HF+WK (q)	BD vs HF+DK (q)	HF vs HF+WK (q)	HF vs HF+DK (q)	HF+DK vs HF+WK (q)
	Prevotella - Chaperones and folding catalysts	6.13067	0.670801	11.5406	6.73391	3.96e-06	1.46e-05	0.00316299	0.0383198	0.839883	1.02e-06	0.00240743	0.0501685
	Prevotella - Folate biosynthesis	6.43758	0.718753	11.7868	7.00916	4.48e-06	1.46e-05	0.00316299	0.0417238	0.815663	1.21e-06	0.00216214	0.0583492
	Prevotella - Fructose and mannose metabolism	5.13544	0.646063	10.8175	6.22216	3.13e-06	1.46e-05	0.00675541	0.0179285	0.618952	8.02e-07	0.00198285	0.0511772
	Prevotella - Membrane and intracellular structural molecules	7.27367	0.828978	13.6093	7.94053	3.14e-06	1.46e-05	0.00297531	0.0351586	0.852052	7.82e-07	0.00238179	0.0446141
	Prevotella - Nicotinate and nicotinamide metabolism	5.43168	0.574245	9.92609	5.7886	5.11e-06	1.46e-05	0.00285595	0.0489814	0.839883	1.44e-06	0.00216214	0.0630444
	Prevotella - Peptidases	5.03303	0.574494	9.77089	5.60741	3.5e-06	1.46e-05	0.00300586	0.0365782	0.888758	8.6e-07	0.00282415	0.0413979
	Prevotella - Terpenoid backbone biosynthesis	5.1823	0.543992	9.5042	5.44901	4.28e-06	1.46e-05	0.00271296	0.0449132	0.901051	1.11e-06	0.00267834	0.0485248
	f__Rikenellaceae__unknown - Histidine metabolism	4.38297	5.84997	14.6703	13.4764	9.3e-06	2.33e-05	0.619568	0.000199804	0.000507498	0.00174741	0.00497072	0.637495
	f__Rikenellaceae__unknown - Arginine biosynthesis	4.71309	6.33612	15.5987	14.2505	1.07e-05	2.38e-05	0.54404	0.000174878	0.000507498	0.00223911	0.00684688	0.615946
	f__Rikenellaceae__unknown - Protein folding and associated processing	3.3645	4.59594	11.0481	10.4581	1.32e-05	2.64e-05	0.578919	0.000307118	0.000420748	0.00293539	0.0051151	0.74434
	Bacteroides - Membrane and intracellular structural molecules	23.9752	31.8844	21.9002	23.3727	0.00231	0.0042	0.0118006	0.450901	0.95043	0.00189188	0.0118006	0.450901
	Bacteroides - Folate biosynthesis	19.9726	26.5967	18.3091	19.9565	0.00256	0.00426667	0.0135672	0.49222	0.876492	0.00214913	0.0142461	0.49222
	Bacteroides - Chaperones and folding catalysts	17.6425	22.9189	16.1584	17.3623	0.00742	0.0109429	0.0327371	0.423722	0.925705	0.00527211	0.0327371	0.423722
	Bacteroides - General function prediction only	22.8984	29.1498	20.852	22.1387	0.00766	0.0109429	0.0289666	0.415181	0.9876	0.00557983	0.0289666	0.415181
	Bacteroides - Alanine, aspartate and glutamate metabolism	18.1577	23.436	16.9868	17.6324	0.00998	0.0133067	0.0375256	0.524297	0.852052	0.00833658	0.0344112	0.54167
	Alistipes - Folate biosynthesis	13.6974	17.6742	10.1651	13.0317	0.0143	0.017875	0.144667	0.144667	0.674758	0.00776062	0.117414	0.252711
	Alistipes - Chaperones and folding catalysts	13.0629	16.0569	10.0705	12.4832	0.0227	0.0252222	0.197132	0.193999	0.68615	0.0131141	0.174754	0.247315
	Alistipes - Ribosome	13.5571	16.1815	10.1395	12.097	0.0226	0.0252222	0.269125	0.156195	0.455665	0.0162618	0.119973	0.362359
	Alistipes - Membrane and intracellular structural molecules	13.7324	17.4969	10.5865	13.2468	0.0266	0.028	0.20494	0.212796	0.732412	0.0160099	0.150338	0.307911
	Alistipes - Terpenoid backbone biosynthesis	12.478	15.0102	9.4228	11.2682	0.0287	0.0287	0.264829	0.184724	0.513915	0.0201888	0.145206	0.355414

## Sheet: Table S8
	Table S8. Serum inflammatory cytokine and chemokine profiles
	Marker	Undetectable (n(%))	BD	HF	HF+WK	HF+DK	Statistics
	IL-2	22 (57.90%)	N/A	N/A	N/A	N/A	N/A
	IL-3	13 (34.21%)	1.181 ± 0.573	1.638 ± 0.919	1.836 ± 0.862	1.396 ± 0.718	H (3) = 0.3180, P=0.9566
	IL-4	37 (97.37%)	N/A	N/A	N/A	N/A	N/A
	IL-5	0 (0%)	19.31 ± 3.833	14.19 ± 3.348	19.59 ± 4.179	14.30 ± 4.007	H (3) = 2.249, P=0.5223
	IL-6	17 (44.74%)	N/A	N/A	N/A	N/A	N/A
	IL-9	4 (10.53%)	9.501 ± 1.530	12.21 ± 3.904	8.929 ± 0.924	10.48 ± 0.636	H (3) = 2.262, P=0.5199
	IL-10	2 (5.26%)	25.74 ± 3.158a	8.063 ± 2.001b	13.23 ± 4.754ab	18.90 ± 4.926ab	F (3, 31)=4.036, P=0.0156
	IL-12P40	0 (0%)	321.5 ± 60.63	225.4 ± 40.18	233.8 ± 40.89	226.0 ± 32.86	F (3. 34) = 1.087, P=0.3676
	IL-12P70	4 (10.53%)	42.58 ± 11.31	27.01 ± 7.956	39.67 ± 12.28	35.79 ± 10.60	F (3, 30) = 0.4298, P=0.7332
	IL-13	4 (10.53%)	65.24 ± 20.01	42.75 ± 14.19	70.42 ± 19.75	90.87 ± 20.68	F (3, 30) = 1.118, P=0.3574
	IL-17A	23 (60.53%)	N/A	N/A	N/A	N/A	N/A
	IL-1a	3 (7.90%)	22.19 ± 3.615	23.86 ± 5.064	25.50 ± 5.023	24.45 ± 6.173	F (3, 30) = 0.2471, P=0.8627
	IL-1B	6 (15.79%)	136.1 ± 26.79	116.6 ± 30.46	146.4 ± 34.95	174.5 ± 28.00	F (3, 28) = 0.5697, P=0.6396
	EOTAXIN	5 (13.16%)	415.2 ± 312.6	847.9 ± 557.5	774.3 ± 593.3	348.4 ± 130.2	F(3, 29) = 0.1318, P=0.9404
	G-CSF	1 (2.63%)	78.00 ± 12.91	75.18 ± 13.87	109.0 ± 18.39	90.22 ± 14.98	F (3, 30) = 1.327, P=0.2841
	GM-CSF	5 (13.16%)	37.12 ± 6.687	23.68 ± 1.368	23.57 ± 1.636	24.50 ± 0.821	F(3, 26) = 2.482, P=0.0832
	IFN-Y	2 (5.26%)	9.337 ± 2.755	5.693 ± 1.349	3.000 ± 0.4803	9.563 ± 3.599	H(3) = 2.008, P=0.5708
	KC	13 (34.24%)	N/A	N/A	N/A	N/A	N/A
	MCP-1	4 (10.53%)	68.40 ± 21.48	67.52 ± 19.20	102.5 ± 44.34	105.7 ± 28.08	F (3, 28) = 0.1007, P=0.9590
	MIP-1A	0 (0%)	10.14 ± 2.491	6.961 ± 1.658	7.428 ± 2.240	8.768 ± 2.470	H (3) = 1.009, P=0.7991
	MIP-1B	2 (5.26%)	14.52 ± 3.867	10.48 ± 2.647	14.77 ± 3.914	12.24 ± 3.730	F (3, 32) = 0.3411, P=0.7958
	RANTES	6 (15.79%)	32.76 ± 3.104	13.81 ± 4.391	20.14 ± 5.924	21.11 ± 4.691	F (3, 28) = 2.900, P=0.0525
	TNF-α	4 (10.53%)	70.48 ± 32.77	86.55 ± 25.07	71.89 ± 27.88	49.10 ± 20.84	F (3, 28) = 0.372, P=0.7733
	Endpoint serum was analyzed to quantify circulating inflammatory mediators. Data are presented in pg/mL as mean ± SEM. Groups not sharing a lowercase letter are significantly different (p<0.05). BD = Basal diet, HF = High-fat diet, HF+WK = HF + white kidney bean, HF+DK = HF + dark red kidney bean.
